# Supplementary material for: Integration of multi-omics data reveals cis-regulatory variants that are associated with phenotypic differentiation of eastern from western pigs
Source: Genet Sel Evol. 2022 Sep 14;54:62. doi: 10.1186/s12711-022-00754-2 (PMC9476355; doi:10.1186/s12711-022-00754-2)
Supplement: Supplementary file 2 — Additional file 2: Table S1. Statistics of the resequencing data produced by this study. Table S2. Overview of the data that were downloaded from NCBI. Table S3. Statistics of the NCBI data—according to run_ID. Table S4. Primers used in this study. Table S5. Information on the luciferase reporter assay for 10 selected potential enhancers. Table S6. siRNA sequences used in this study. Table S7. BioNano optical maps of the Luchuan pig. Table S8. Statistics of the two haplotigs in each step of assembly processes. Table S9. Size distribution of presence variations in Luchuan assembly compared with Sscrofa11.1 reference. Table S10. Predicted protein-coding genes located in the regions of Luchuan pig presence variations compared with the Sscrofa11.1 reference. Table S11. GO enrichment of genes in expanded and contracted families of Luchuan pig (qvalue < 0.05). Table S12. Statistics of the SNP dataset and Duroc genome. Table S13. Cross-validation error value. Table S14. Selected genes in eastern pig group. Table S15. Selected genes in western pig group. Table S16. (a) Enrichment pattern of genes under potential selection in pig GWAS regions; and (b) Enrichment pattern of genes under potential selection in pig QTL regions. Table S17. (a) Genes with selective signals, GWAS signals, and highly differential functional coding variants; and (b) Genes with refined selective signals and GWAS signals relevant to pig economic traits. Table S18. Information of LYZ promoter variants. Table S19. Information of the novel lncRNAs. Table S20. Differentially expressed genes between Luchuan and Duroc pigs in different tissues. Table S21. Statistics of differentially expressed genes including both mRNAs and lncRNAs. Table S22. Five types of differential isoform usage between Luchuan and Duroc in each tissue. Table S23. Enrichment of DEG promoters in highly differential variants under potential selection. Table S24. DEG that do not have highly differential functional coding but promoter varia [file 12711_2022_754_MOESM2_ESM.xlsx]

## Sheet: Table S1
Table S1. Statistics of the resequencing data produced by this study.
Sample_ID	Reads(M)	bases(M)	GC(%)	Breed
102M	240.25	30031.2	40.42	Tongchen
106M	232.57	29071.8	38.41	Tongchen
114M	227.21	28401.9	39.41	Tongchen
132M	229.1	28637.8	39.19	Tongchen
134M	228.16	28519.7	38.81	Tongchen
140M	237.28	29660.1	39.27	Tongchen
148M	231.91	28989.3	41.16	Tongchen
168M	229.77	28721.7	40.83	Tongchen
170M	222.05	27756.3	39.88	Tongchen
208M	232.12	29015.1	39.46	Tongchen
212M	229.47	28683.7	40.56	Tongchen
220M	235.88	29484.8	39.54	Tongchen
222M	254.68	31834.6	40.5	Tongchen
224M	205.81	25726.8	40.61	Tongchen
230M	244.24	30530.4	40.16	Tongchen
232M	223.56	27944.7	40.96	Tongchen
236M	233.54	29192.9	39.91	Tongchen
260M	234.42	29302.8	39.51	Tongchen
Y1109	307.55	46132.4	45.84	Large white
Y1126	259.79	38968.9	45.79	Large white
Y1157	256.8	38520.4	44.8	Large white
Y1160	341.81	51271.4	44.86	Large white
Y1168	337.76	50663.6	44.78	Large white
Y1173	328.31	49247.1	45.46	Large white
Y1178	241.55	36232.2	44.26	Large white
Y1189	315.25	47286.9	46.26	Large white
Y1212	313.13	46969.6	47.19	Large white
Y1218	281.32	42198.1	46.01	Large white
Y1221	262.93	39439.8	43.77	Large white
Y1232	297.29	44593.4	42.86	Large white
Y1251	306.94	46041.5	44.39	Large white
Y1261	264	39600.6	43.97	Large white
Y1268	275.57	41335.7	44.52	Large white
Y1273	308.29	46243.4	44.72	Large white
Y1280	315.66	47348.8	45.27	Large white
Y1308	287.42	43112.5	44.54	Large white
Y1313	277.65	41647.8	44.79	Large white
Y1336	283.6	42539.3	44.64	Large white
Y370	236.69	35503.6	43.35	Large white
Y371	301.83	45274.2	43.53	Large white
Y381	293.15	43972.8	43.35	Large white
Y390	262.94	39441.3	44.12	Large white
Y392	274.29	41142.9	44.4	Large white
Y396	303.7	45555.6	44.28	Large white
Y404	286.66	42999.5	44.27	Large white
Y423	247.73	37159.9	44.31	Large white
Y448	254.78	38217.7	44.95	Large white
Y454	328.08	49212.3	44.4	Large white
Y468	307.61	46141.4	44.17	Large white
Y470	291.3	43694.3	44.85	Large white
Y501	273	40950	45.2	Large white
Y510	317.62	47642.5	45.51	Large white
Y511	261.39	39209.1	44.9	Large white
Y528	478.37	71755.3	45.6	Large white
Y529	315.74	47361.7	45.27	Large white
Y531	294.29	44142.9	44.05	Large white
B1230	402.867	60430	43	Luchuan
B1233	588.78	88317	42.25	Luchuan
B1290	465.598	69839.7	42.23	Luchuan
B3221	744.622	111693	42	Luchuan
B366	411.583	61737.4	42.42	Luchuan
B370	426.105	63915.8	42.67	Luchuan
B4531	493.358	74003.7	42.52	Luchuan
B4929	545.197	81779.5	42.16	Luchuan
B5042	762.126	114319	42.29	Luchuan
B5219	402.576	60386.4	42.54	Luchuan
B5246	404.61	60691.4	42.07	Luchuan
B5365	418.692	62803.8	42.69	Luchuan
B7316	633.197	94979.6	42.08	Luchuan
B7532	591.181	88677.2	42.12	Luchuan
B9549	425.72	63858.1	43.21	Luchuan
B9883	460.964	69144.7	42.81	Luchuan
Total	23541	3.42685e+06

## Sheet: Table S2
Table S2. Overview of the data that were downloaded from NCBI.
SRA_ID	BioRun_number	Sample_number	Data_size (TBases)	Note	Reference
SRP068560	9	9	0.45	500bp insert-size libraries were selected	Li, M., Chen, L., Tian, S., Lin, Y., Tang, Q., Zhou, X., … Li, X. (2016). Comprehensive variation discovery and recovery of missing sequence in the pig genome using multiple de novo assemblies. Genome Research, 27(5), 865–874. doi:10.1101/gr.207456.116
SRP047260	113	70	2.8		Kim H, Song KD, Kim HJ, Park W, Kim J, Lee T, et al. (2015) Exploring the Genetic Signature of Body Size in Yucatan Miniature Pig. PLoS ONE 10 (4): e0121732. doi:10.1371/journal.pone.0121732
SRP049499	31	14	0.6		Kim, J. , Cho, S. , Caetano-Anolles, K. , Kim, H. , & Ryu, Y. C. . (2015). Genome-wide detection and characterization of positive selection in korean native black pig from jeju island. BMC Genetics, 16(1), 3. doi: 10.1186/s12863-014-0160-1
SRP028348	161	69	4.71		Ai H, Fang X, Yang B, et al. Adaptation and possible ancient interspecies introgression in pigs identified by whole-genome sequencing[J]. Nature genetics, 2015, 47(3): 217-225. doi: 10.1038/ng.3199
This Study	72	72	3.43	350bp	Sequenced samples in this study
Total	386	234	11.99

## Sheet: Table S3
Table S3. Statistics of the NCBI data - according to run_ID.
SRA_ID	Run_ID	breed	MBases	MBytes	InsertSize	Sample_Name
SRP068560	SRR3123259	Hampshire	54521.5	34871	500	Berkshire (Domestic pig)
SRP068560	SRR3123367	Berkshire	46417.9	32799	500	Bamei (Domestic pig)
SRP068560	SRR3123254	Landrace	46264.4	32353	500	Hampshire (Domestic pig)
SRP068560	SRR3123382	Landrace	52961.8	36380	500	Jinhua (Domestic pig)
SRP068560	SRR3123282	Pietrain	51676	36521	500	Landrace (Domestic pig)
SRP068560	SRR3123351	LargeWhite	51600.8	36119	500	Large White (Domestic pig)
SRP068560	SRR3123403	Bamei	51685.9	35048	500	Meishan (Domestic pig)
SRP068560	SRR3123339	Jinhua	46845.1	33145	500	Pietrain (Domestic pig)
SRP068560	SRR3123393	Rongchang	46476.2	32981	500	Rongchang (Domestic pig)
SRP047260	SRR1577858	Duroc	38376.2	25545	434	1729(Duroc)
SRP047260	SRR1577860	Duroc	43684.9	30048	443	1735(Duroc)
SRP047260	SRR1577862	Duroc	43114.6	29724	443	1795(Duroc)
SRP047260	SRR1577863	Duroc	43492.8	30258	442	1933(Duroc)
SRP047260	SRR1577864	Duroc	43623.5	30712	445	1964(Duroc)
SRP047260	SRR1577865	Duroc	38370.9	25520	448	24-64(Duroc)
SRP047260	SRR1577866	Duroc	40026.6	27298	361	24-78(Duroc)
SRP047260	SRR1577867	Duroc	42905.6	28085	377	25-24(Duroc)
SRP047260	SRR1577868	Duroc	37591.9	25448	456	25-78(Duroc)
SRP047260	SRR1577869	Duroc	36785.4	24805	441	25-80(Duroc)
SRP047260	SRR1577870	Duroc	42491.3	29115	447	26-23(Duroc)
SRP047260	SRR1577871	Duroc	40442.4	27329	453	26-66(Duroc)
SRP047260	SRR1577872	Duroc	44300.2	30682	446	27-20(Duroc)
SRP047260	SRR1577873	Duroc	35812.2	23596	446	27-78(Duroc)
SRP047260	SRR1577875	Duroc	39269.3	26311	443	27-81(Duroc)
SRP047260	SRR1581045	Yucatan miniature pig	43990.3	29348	468	9268(Yucatan miniature pig)
SRP047260	SRR1581046	Yucatan miniature pig	45476.8	30669	470	9273(Yucatan miniature pig)
SRP047260	SRR1581047	Yucatan miniature pig	44954.1	30464	313	9274(Yucatan miniature pig)
SRP047260	SRR1581048	Yucatan miniature pig	44068.4	29198	466	9281(Yucatan miniature pig)
SRP047260	SRR1581049	Yucatan miniature pig	41891.6	27551	467	9293(Yucatan miniature pig)
SRP047260	SRR1577876	Duroc	35372.3	23023	450	DAA8330(Duroc)
SRP047260	SRR1577877	Duroc	36616.9	23873	434	DAA8623(Duroc)
SRP047260	SRR1577878	Duroc	35490.1	23258	448	DAA9119(Duroc)
SRP047260	SRR1577879	Duroc	41633.9	28777	363	DAA9736(Duroc)
SRP047260	SRR1577880	Duroc	38343.4	26105	389	DAA9738(Duroc)
SRP047260	SRR1581107	Yorkshire	15429.5	9805	351	KL1(Yorkshire)
SRP047260	SRR1581108	Yorkshire	22506.9	14596	351	KL1(Yorkshire)
SRP047260	SRR1581109	Yorkshire	6208.24	4075	351	KL1(Yorkshire)
SRP047260	SRR1581110	Yorkshire	16313.1	10451	353	KL2(Yorkshire)
SRP047260	SRR1581111	Yorkshire	21588.4	13974	353	KL2(Yorkshire)
SRP047260	SRR1581112	Yorkshire	5899.35	3882	353	KL2(Yorkshire)
SRP047260	SRR1581113	Yorkshire	15627.2	10084	279	KL3(Yorkshire)
SRP047260	SRR1581114	Yorkshire	18297.8	11913	279	KL3(Yorkshire)
SRP047260	SRR1581115	Yorkshire	8662.13	5696	279	KL3(Yorkshire)
SRP047260	SRR1581116	Yorkshire	13911.1	8777	359	KL4(Yorkshire)
SRP047260	SRR1581117	Yorkshire	18677.9	12335	359	KL4(Yorkshire)
SRP047260	SRR1581118	Yorkshire	9696.23	6354	359	KL4(Yorkshire)
SRP047260	SRR1581119	Yorkshire	14593.7	9373	318	KL5(Yorkshire)
SRP047260	SRR1581121	Yorkshire	19021.8	12485	318	KL5(Yorkshire)
SRP047260	SRR1581122	Yorkshire	9625.64	6355	318	KL5(Yorkshire)
SRP047260	SRR1581123	Yorkshire	16962.2	10943	358	KL6(Yorkshire)
SRP047260	SRR1581124	Yorkshire	18779.3	12061	358	KL6(Yorkshire)
SRP047260	SRR1581125	Yorkshire	7718.15	5037	358	KL6(Yorkshire)
SRP047260	SRR1581126	Yorkshire	16347.3	10574	312	KL7(Yorkshire)
SRP047260	SRR1581127	Yorkshire	19273.4	12173	312	KL7(Yorkshire)
SRP047260	SRR1581128	Yorkshire	32153.9	21024	312	KL7(Yorkshire)
SRP047260	SRR1581129	Yorkshire	17362.6	11212	348	KL8(Yorkshire)
SRP047260	SRR1581130	Yorkshire	19983.5	13228	348	KL8(Yorkshire)
SRP047260	SRR1581131	Yorkshire	4176.99	2739	348	KL8(Yorkshire)
SRP047260	SRR1581137	Yorkshire	31765.4	20761	458	S_1(Yorkshire)
SRP047260	SRR1581024	Landrace	34570.8	23473	468	S_10(Landrace)
SRP047260	SRR1581025	Landrace	35552.6	24267	461	S_11(Landrace)
SRP047260	SRR1581026	Landrace	33554.5	22644	463	S_12(Landrace)
SRP047260	SRR1581027	Landrace	32393.2	22256	465	S_13(Landrace)
SRP047260	SRR1581028	Landrace	7471.49	4886	451	S_14(Landrace)
SRP047260	SRR1581029	Landrace	18424.5	12621	451	S_14(Landrace)
SRP047260	SRR1581030	Landrace	7935.01	5497	451	S_14(Landrace)
SRP047260	SRR1581031	Landrace	2862.29	1908	464	S_15(Landrace)
SRP047260	SRR1581032	Landrace	29974.5	21008	464	S_15(Landrace)
SRP047260	SRR1581033	Landrace	29970	20752	439	S_17(Landrace)
SRP047260	SRR1581034	Landrace	181.397	123	439	S_17(Landrace)
SRP047260	SRR1581035	Landrace	29770.9	20980	423	S_18(Landrace)
SRP047260	SRR1581036	Landrace	361.335	245	423	S_18(Landrace)
SRP047260	SRR1581037	Landrace	20609	14332	467	S_19(Landrace)
SRP047260	SRR1581038	Landrace	6448.66	4435	467	S_19(Landrace)
SRP047260	SRR1581039	Landrace	6236.64	4262	467	S_19(Landrace)
SRP047260	SRR1581139	Yorkshire	33982.1	23021	472	S_2(Yorkshire)
SRP047260	SRR1581040	Landrace	32238.5	22031	450	S_20(Landrace)
SRP047260	SRR1581138	Yorkshire	35128.8	23775	474	S_3(Yorkshire)
SRP047260	SRR1581140	Yorkshire	34154.4	22920	478	S_4(Yorkshire)
SRP047260	SRR1581141	Yorkshire	33381.2	22036	478	S_5(Yorkshire)
SRP047260	SRR1581041	Landrace	2901.4	1841	461	S_7(Landrace)
SRP047260	SRR1581042	Landrace	29894.9	20977	461	S_7(Landrace)
SRP047260	SRR1581043	Landrace	32620.4	22400	469	S_8(Landrace)
SRP047260	SRR1581044	Landrace	33220.4	22526	466	S_9(Landrace)
SRP047260	SRR1581057	Korean wild boar	18240.8	11817	311	W1(Korean wild boar)
SRP047260	SRR1581058	Korean wild boar	19174.9	12184	311	W1(Korean wild boar)
SRP047260	SRR1581059	Korean wild boar	7364.75	4717	311	W1(Korean wild boar)
SRP047260	SRR1581060	Korean wild boar	16608.2	10590	361	W10(Korean wild boar)
SRP047260	SRR1581061	Korean wild boar	20310.3	13443	361	W10(Korean wild boar)
SRP047260	SRR1581062	Korean wild boar	5767.44	3793	361	W10(Korean wild boar)
SRP047260	SRR1581063	Korean wild boar	19340.9	12535	303	W2(Korean wild boar)
SRP047260	SRR1581064	Korean wild boar	18945.5	11995	303	W2(Korean wild boar)
SRP047260	SRR1581065	Korean wild boar	3984.09	2559	303	W2(Korean wild boar)
SRP047260	SRR1581066	Korean wild boar	18649.9	12053	294	W3(Korean wild boar)
SRP047260	SRR1581067	Korean wild boar	19864.8	12606	294	W3(Korean wild boar)
SRP047260	SRR1581068	Korean wild boar	3627.2	2329	294	W3(Korean wild boar)
SRP047260	SRR1581069	Korean wild boar	18518	12018	341	W4(Korean wild boar)
SRP047260	SRR1581070	Korean wild boar	20698.6	13662	341	W4(Korean wild boar)
SRP047260	SRR1581071	Korean wild boar	3182.57	2061	341	W4(Korean wild boar)
SRP047260	SRR1581072	Korean wild boar	19929.8	12915	285	W5(Korean wild boar)
SRP047260	SRR1581073	Korean wild boar	20824.6	13682	285	W5(Korean wild boar)
SRP047260	SRR1581074	Korean wild boar	19335.2	12422	357	W6(Korean wild boar)
SRP047260	SRR1581075	Korean wild boar	19710.4	13007	357	W6(Korean wild boar)
SRP047260	SRR1581076	Korean wild boar	4940.76	3238	357	W6(Korean wild boar)
SRP047260	SRR1581077	Korean wild boar	17869.5	11525	342	W7(Korean wild boar)
SRP047260	SRR1581078	Korean wild boar	18444.9	12053	342	W7(Korean wild boar)
SRP047260	SRR1581079	Korean wild boar	7507.27	4803	342	W7(Korean wild boar)
SRP047260	SRR1581080	Korean wild boar	21774.3	14132	324	W8(Korean wild boar)
SRP047260	SRR1581081	Korean wild boar	16400.8	10486	324	W8(Korean wild boar)
SRP047260	SRR1581082	Korean wild boar	5633.72	3692	324	W8(Korean wild boar)
SRP047260	SRR1581083	Korean wild boar	17415.6	11211	327	W9(Korean wild boar)
SRP047260	SRR1581084	Korean wild boar	17843.7	11554	327	W9(Korean wild boar)
SRP047260	SRR1581085	Korean wild boar	8190.32	5410	327	W9(Korean wild boar)
SRP047260	SRR1581135	Yorkshire	44721.2	29368	385	pig31(Yorkshire)
SRP047260	SRR1581136	Yorkshire	37500	24566	367	pig32(Yorkshire)
SRP047260	SRR1581050	Yucatan miniature pig	43486.8	28811	468	w09-085(Yucatan miniature pig)
SRP047260	SRR1581051	Yucatan miniature pig	43114.7	28507	468	w10-001(Yucatan miniature pig)
SRP047260	SRR1581052	Yucatan miniature pig	44889.4	30412	308	w10-075(Yucatan miniature pig)
SRP047260	SRR1581053	Yucatan miniature pig	42013.2	28174	297	w10-082(Yucatan miniature pig)
SRP047260	SRR1581054	Yucatan miniature pig	42115.2	28416	310	w10-088(Yucatan miniature pig)
SRP047260	SRR1581055	Yucatan miniature pig	44655.5	29932	468	w11-012(Yucatan miniature pig)
SRP047260	SRR1581056	Yucatan miniature pig	44599.7	30024	302	w11-059(Yucatan miniature pig)
SRP049499	SRR1640352	Korean Native Black Pig	16714.5	10783	0	sample1
SRP049499	SRR1640353	Korean Native Black Pig	18800.4	12132	0	sample1
SRP049499	SRR1640354	Korean Native Black Pig	8800.46	5792	0	sample1
SRP049499	SRR1640448	Korean Native Black Pig	43230.4	29862	0	sample10
SRP049499	SRR1640433	Korean Native Black Pig	15600.7	10022	0	sample11
SRP049499	SRR1640434	Korean Native Black Pig	18958.7	12353	0	sample11
SRP049499	SRR1640435	Korean Native Black Pig	9675.87	6294	0	sample11
SRP049499	SRR1640436	Korean Native Black Pig	18985.4	12200	0	sample12
SRP049499	SRR1640437	Korean Native Black Pig	22294.7	14490	0	sample12
SRP049499	SRR1640441	Korean Native Black Pig	16109.2	10442	0	sample13
SRP049499	SRR1640442	Korean Native Black Pig	18437.6	12010	0	sample13
SRP049499	SRR1640443	Korean Native Black Pig	8191.72	5406	0	sample13
SRP049499	SRR1640445	Korean Native Black Pig	43026.5	27731	0	sample14
SRP049499	SRR1640408	Korean Native Black Pig	17232.2	11045	0	sample2
SRP049499	SRR1640409	Korean Native Black Pig	18528.9	11742	0	sample2
SRP049499	SRR1640410	Korean Native Black Pig	8138	5191	0	sample2
SRP049499	SRR1640413	Korean Native Black Pig	16511.2	10526	0	sample3
SRP049499	SRR1640415	Korean Native Black Pig	17651.5	11455	0	sample3
SRP049499	SRR1640416	Korean Native Black Pig	9810.77	6457	0	sample3
SRP049499	SRR1640419	Korean Native Black Pig	17183.5	10996	0	sample4
SRP049499	SRR1640421	Korean Native Black Pig	21509.7	13960	0	sample4
SRP049499	SRR1640423	Korean Native Black Pig	225.693	147	0	sample4
SRP049499	SRR1640425	Korean Native Black Pig	22463.9	14624	0	sample5
SRP049499	SRR1640426	Korean Native Black Pig	18987.9	12395	0	sample5
SRP049499	SRR1640428	Korean Native Black Pig	21386.7	13879	0	sample6
SRP049499	SRR1640429	Korean Native Black Pig	21745.2	14093	0	sample6
SRP049499	SRR1640438	Korean Native Black Pig	20363.5	13144	0	sample7
SRP049499	SRR1640439	Korean Native Black Pig	21664	14085	0	sample7
SRP049499	SRR1640440	Korean Native Black Pig	6983.2	4582	0	sample7
SRP049499	SRR1640446	Korean Native Black Pig	42997.6	29323	0	sample8
SRP049499	SRR1640447	Korean Native Black Pig	40177.4	26679	0	sample9
SRP028348	SRR949741	BMX	33815.9	22698	500	BGI_BMX_BMX0001
SRP028348	SRR949742	BMX	34748.7	22961	500	BGI_BMX_BMX0001
SRP028348	SRR949743	BMX	37572.3	25831	500	BGI_BMX_BMX0005
SRP028348	SRR949744	BMX	35326.1	23443	500	BGI_BMX_BMX0005
SRP028348	SRR949745	BMX	33008	21619	500	BGI_BMX_BMX0012
SRP028348	SRR949746	BMX	33518	21861	500	BGI_BMX_BMX0012
SRP028348	SRR949747	BMX	36360.6	25040	500	BGI_BMX_BMX0013
SRP028348	SRR949748	BMX	34132.7	22728	500	BGI_BMX_BMX0013
SRP028348	SRR949749	BMX	34861.7	23462	500	BGI_BMX_BMX0014
SRP028348	SRR949750	BMX	34664.2	23710	500	BGI_BMX_BMX0014
SRP028348	SRR949751	BMX	33975.5	22557	500	BGI_BMX_BMX0015
SRP028348	SRR949752	BMX	35572.4	24348	500	BGI_BMX_BMX0015
SRP028348	SRR949771	EHL	19823.6	13328	500	BGI_EHL_0F0090
SRP028348	SRR949772	EHL	15835.4	10684	500	BGI_EHL_0F0090
SRP028348	SRR949773	EHL	14870	9871	500	BGI_EHL_0F0090
SRP028348	SRR949774	EHL	17844.4	11850	500	BGI_EHL_0F0090
SRP028348	SRR949775	EHL	15425.7	10173	500	BGI_EHL_0F0090
SRP028348	SRR949776	EHL	16286.2	10675	500	BGI_EHL_0F0090
SRP028348	SRR949779	EHL	14126.8	9419	500	BGI_EHL_0F0094
SRP028348	SRR949780	EHL	16430.1	10807	500	BGI_EHL_0F0094
SRP028348	SRR949781	EHL	6067.5	4270	500	BGI_EHL_0F0094
SRP028348	SRR949782	EHL	12733.2	8449	500	BGI_EHL_0F0094
SRP028348	SRR949783	EHL	5876.29	4137	500	BGI_EHL_0F0094
SRP028348	SRR949784	EHL	5941.39	4177	500	BGI_EHL_0F0094
SRP028348	SRR949785	EHL	14290.8	9516	500	BGI_EHL_0F0094
SRP028348	SRR949818	EHL	12741.4	8437	500	BGI_EHL_0F0094
SRP028348	SRR949819	EHL	12332.7	8167	500	BGI_EHL_0F0094
SRP028348	SRR949765	EHL	21085.5	14349	500	BGI_EHL_0F0202
SRP028348	SRR949766	EHL	17681.7	12012	500	BGI_EHL_0F0202
SRP028348	SRR949767	EHL	21114.2	14623	500	BGI_EHL_0F0202
SRP028348	SRR949768	EHL	14497.8	10120	500	BGI_EHL_0F0202
SRP028348	SRR949769	EHL	17515.8	11979	500	BGI_EHL_0F0202
SRP028348	SRR949770	EHL	12453.2	8559	500	BGI_EHL_0F0202
SRP028348	SRR949711	GST	33093.3	23275	500	BGI_GST_R02
SRP028348	SRR949712	GST	32757.6	23069	500	BGI_GST_R02
SRP028348	SRR949713	GST	31759.2	22085	500	BGI_GST_R05
SRP028348	SRR949714	GST	33852.5	24091	500	BGI_GST_R05
SRP028348	SRR949707	GST	37491.5	25784	500	BGI_GST_R06
SRP028348	SRR949708	GST	32854	23051	500	BGI_GST_R06
SRP028348	SRR949709	GST	30782.9	21216	500	BGI_GST_R11
SRP028348	SRR949710	GST	32026.8	22436	500	BGI_GST_R11
SRP028348	SRR949715	HTDE	34798.9	24767	500	BGI_HTDE_HTDE12
SRP028348	SRR949716	HTDE	32005	22332	500	BGI_HTDE_HTDE12
SRP028348	SRR949719	HTDE	26178.1	17702	500	BGI_HTDE_HTDE125
SRP028348	SRR949720	HTDE	2451.13	1639	500	BGI_HTDE_HTDE125
SRP028348	SRR949721	HTDE	785.316	513	500	BGI_HTDE_HTDE125
SRP028348	SRR949722	HTDE	24862.7	16929	500	BGI_HTDE_HTDE125
SRP028348	SRR949723	HTDE	31384.7	21805	500	BGI_HTDE_HTDE201
SRP028348	SRR949724	HTDE	31417	21038	500	BGI_HTDE_HTDE201
SRP028348	SRR949725	HTDE	32183	21799	500	BGI_HTDE_HTDE314
SRP028348	SRR949726	HTDE	33200.1	22728	500	BGI_HTDE_HTDE314
SRP028348	SRR949727	HTDE	32198.3	21864	500	BGI_HTDE_HTDE328
SRP028348	SRR949728	HTDE	31891.5	21625	500	BGI_HTDE_HTDE328
SRP028348	SRR949717	HTDE	32321.5	22480	500	BGI_HTDE_HTDE70
SRP028348	SRR949718	HTDE	31597.7	21877	500	BGI_HTDE_HTDE70
SRP028348	SRR949668	LUC	35051.1	24004	500	BGI_LUC_LUC2016
SRP028348	SRR949753	LWH	34191.1	22798	500	BGI_LWH_LWH0F
SRP028348	SRR949754	LWH	31392.2	20364	500	BGI_LWH_LWH0F
SRP028348	SRR949755	LWH	27318.8	16984	500	BGI_LWH_LWH0M
SRP028348	SRR949756	LWH	34307.3	22886	500	BGI_LWH_LWH0M
SRP028348	SRR949763	LWH	35073.8	24170	500	BGI_LWH_LWH1183
SRP028348	SRR949764	LWH	34261	23296	500	BGI_LWH_LWH1183
SRP028348	SRR949757	LWH	35990.4	25074	500	BGI_LWH_LWH13
SRP028348	SRR949758	LWH	34996.8	23977	500	BGI_LWH_LWH13
SRP028348	SRR949759	LWH	33745.3	23641	500	BGI_LWH_LWH181
SRP028348	SRR949760	LWH	34962.5	24082	500	BGI_LWH_LWH181
SRP028348	SRR949761	LWH	34846.7	23843	500	BGI_LWH_LWH879
SRP028348	SRR949762	LWH	34997	23882	500	BGI_LWH_LWH879
SRP028348	SRR949729	MIN	32390.9	21950	500	BGI_MIN_MZ-304-07
SRP028348	SRR949730	MIN	34404	24362	500	BGI_MIN_MZ-304-07
SRP028348	SRR949731	MIN	31767	21399	500	BGI_MIN_MZ-307-00
SRP028348	SRR949732	MIN	33967.8	22904	500	BGI_MIN_MZ-307-00
SRP028348	SRR949739	MIN	33100.5	22585	500	BGI_MIN_MZhu3126
SRP028348	SRR949740	MIN	35153	24311	500	BGI_MIN_MZhu3126
SRP028348	SRR949733	MIN	35257.9	24773	500	BGI_MIN_MZhu3134
SRP028348	SRR949734	MIN	32638.6	21722	500	BGI_MIN_MZhu3134
SRP028348	SRR949735	MIN	29983.1	19776	500	BGI_MIN_MZhu3252
SRP028348	SRR949736	MIN	30341.1	19962	500	BGI_MIN_MZhu3252
SRP028348	SRR949737	MIN	33793.2	22558	500	BGI_MIN_MZhu3312
SRP028348	SRR949738	MIN	35595.4	24277	500	BGI_MIN_MZhu3312
SRP028348	SRR949695	SCT	35084.3	23700	500	BGI_SCT_LTZ201
SRP028348	SRR949696	SCT	33854.5	23021	500	BGI_SCT_LTZ201
SRP028348	SRR949703	SCT	36381.1	24699	500	BGI_SCT_LTZ2011
SRP028348	SRR949704	SCT	36814.1	25189	500	BGI_SCT_LTZ2011
SRP028348	SRR949705	SCT	35194	23795	500	BGI_SCT_LTZ2016
SRP028348	SRR949706	SCT	36438.1	25119	500	BGI_SCT_LTZ2016
SRP028348	SRR949697	SCT	32503.9	21969	500	BGI_SCT_LTZ203
SRP028348	SRR949698	SCT	35480.1	24694	500	BGI_SCT_LTZ203
SRP028348	SRR949699	SCT	34274.7	23462	500	BGI_SCT_LTZ206
SRP028348	SRR949700	SCT	33662.9	23128	500	BGI_SCT_LTZ206
SRP028348	SRR949701	SCT	34599.8	23955	500	BGI_SCT_LTZ208
SRP028348	SRR949702	SCT	35022.5	23482	500	BGI_SCT_LTZ208
SRP028348	SRR949669	TT	35460.5	24095	500	BGI_TT_B12
SRP028348	SRR949670	TT	34877.7	24138	500	BGI_TT_B12
SRP028348	SRR949681	TT	36196.7	24686	500	BGI_TT_B26
SRP028348	SRR949682	TT	35457	24065	500	BGI_TT_B26
SRP028348	SRR949671	TT	33048.9	21843	500	BGI_TT_B40
SRP028348	SRR949672	TT	32640.7	21543	500	BGI_TT_B40
SRP028348	SRR949676	TT	24935.3	16229	500	BGI_TT_MLZ14
SRP028348	SRR949677	TT	1363.88	857	500	BGI_TT_MLZ14
SRP028348	SRR949678	TT	28378.6	19067	500	BGI_TT_MLZ14
SRP028348	SRR949679	TT	28856.9	19384	500	BGI_TT_MLZ30
SRP028348	SRR949680	TT	29967.1	20216	500	BGI_TT_MLZ30
SRP028348	SRR949673	TT	25586.6	16762	500	BGI_TT_MLZ7
SRP028348	SRR949674	TT	6668.27	4158	500	BGI_TT_MLZ7
SRP028348	SRR949675	TT	25000.8	16302	500	BGI_TT_MLZ7
SRP028348	SRR949683	YNT	36523.9	25774	500	BGI_YNT_DQZ12
SRP028348	SRR949684	YNT	36796.2	25684	500	BGI_YNT_DQZ12
SRP028348	SRR949689	YNT	35702	25166	500	BGI_YNT_DQZ19
SRP028348	SRR949690	YNT	36941.6	26374	500	BGI_YNT_DQZ19
SRP028348	SRR949691	YNT	35999.3	25536	500	BGI_YNT_DQZ24
SRP028348	SRR949692	YNT	34061	23700	500	BGI_YNT_DQZ24
SRP028348	SRR949693	YNT	34814	24111	500	BGI_YNT_DQZ25
SRP028348	SRR949694	YNT	34246.7	23623	500	BGI_YNT_DQZ25
SRP028348	SRR949685	YNT	30429.8	20481	500	BGI_YNT_DQZ26
SRP028348	SRR949686	YNT	30252	20360	500	BGI_YNT_DQZ26
SRP028348	SRR949687	YNT	36797.9	25307	500	BGI_YNT_DQZ4
SRP028348	SRR949688	YNT	35092.9	24421	500	BGI_YNT_DQZ4
SRP028348	SRR949641	CWB	35193	23500	500	BGI_CWB_NCYZ0010
SRP028348	SRR949642	CWB	30934.9	20924	500	BGI_CWB_NCYZ0010
SRP028348	SRR949643	CWB	36343.9	24522	500	BGI_CWB_NCYZ0013
SRP028348	SRR949644	CWB	36339.7	24609	500	BGI_CWB_NCYZ0013
SRP028348	SRR949645	CWB	35829	24332	500	BGI_CWB_SYWB103
SRP028348	SRR949646	CWB	23119.2	16139	500	BGI_CWB_SYWB103
SRP028348	SRR949647	CWB	12236.1	8190	500	BGI_CWB_SYWB103
SRP028348	SRR949648	CWB	23854.3	16643	500	BGI_CWB_SYWB205
SRP028348	SRR949649	CWB	8483.97	5640	500	BGI_CWB_SYWB205
SRP028348	SRR949650	CWB	23580.3	15897	500	BGI_CWB_SYWB205
SRP028348	SRR949651	CWB	24562.4	16631	500	BGI_CWB_ZJWB01
SRP028348	SRR949652	CWB	4333.35	2891	500	BGI_CWB_ZJWB01
SRP028348	SRR949653	CWB	25860.5	17821	500	BGI_CWB_ZJWB01
SRP028348	SRR949654	CWB	25382.5	17401	500	BGI_CWB_ZJWB02
SRP028348	SRR949655	CWB	24651.8	16953	500	BGI_CWB_ZJWB02
SRP028348	SRR949656	CWB	6632.84	4400	500	BGI_CWB_ZJWB02
SRP028348	SRR949637	EHL	35156.7	24114	500	BGI_EHL_ER_CS0234
SRP028348	SRR949638	EHL	35768.8	24643	500	BGI_EHL_ER_CS0234
SRP028348	SRR949639	EHL	35349.5	23335	500	BGI_EHL_ER_CS3544
SRP028348	SRR949640	EHL	33415.3	21595	500	BGI_EHL_ER_CS3544
SRP028348	SRR949657	LUC	36643.4	25335	500	BGI_LUC_LUC201
SRP028348	SRR949658	LUC	24406.5	16980	500	BGI_LUC_LUC201
SRP028348	SRR949667	LUC	29089.8	19998	500	BGI_LUC_LUC2016
SRP028348	SRR949663	LUC	34211.1	23115	500	BGI_LUC_LUC202
SRP028348	SRR949664	LUC	34067	23020	500	BGI_LUC_LUC202
SRP028348	SRR949665	LUC	35687.6	25066	500	BGI_LUC_LUC206
SRP028348	SRR949666	LUC	37050.5	25446	500	BGI_LUC_LUC206
SRP028348	SRR949659	LUC	34739.7	23592	500	BGI_LUC_LUC207
SRP028348	SRR949660	LUC	35063.7	24082	500	BGI_LUC_LUC207
SRP028348	SRR949661	LUC	35000.2	24340	500	BGI_LUC_LUC208
SRP028348	SRR949662	LUC	34857.5	23914	500	BGI_LUC_LUC208
SRP028348	SRR949625	WZS	33516.2	22465	500	BGI_WZS_WZS149
SRP028348	SRR949626	WZS	33581.7	22537	500	BGI_WZS_WZS149
SRP028348	SRR949627	WZS	33891	22783	500	BGI_WZS_WZS809
SRP028348	SRR949628	WZS	34233.7	23207	500	BGI_WZS_WZS809
SRP028348	SRR949629	WZS	32561.9	21710	500	BGI_WZS_WZS889
SRP028348	SRR949630	WZS	33886.1	22797	500	BGI_WZS_WZS889
SRP028348	SRR949631	WZS	33827.7	22459	500	BGI_WZS_WZS947
SRP028348	SRR949632	WZS	32451.8	21315	500	BGI_WZS_WZS947
SRP028348	SRR949633	WZS	34767.9	23445	500	BGI_WZS_WZS955
SRP028348	SRR949634	WZS	33000.4	21781	500	BGI_WZS_WZS955
SRP028348	SRR949635	WZS	35328	24221	500	BGI_WZS_WZS973
SRP028348	SRR949636	WZS	34295.9	23742	500	BGI_WZS_WZS973
Total			8.56312e+06	5779794

## Sheet: Table S4
Table S4. Primers used in this study.
Name	Primer Sequences (5 0 -3 0 )	Application
TNNC1 CDS	F:GCTCGGATCCATGGATGACATCTACAAGGCTGCGGTAGA	Vector construct
	R:TAGACTCGAGTTACTCCACCCCCTTCATGAACTCCAGGA
LYZ promoter	F:TCTAGTTGTTTAAACGAGCTCTGGTGGCATATTCTGTTACTC
	R:CAGGTCGACTCTAGACTCGAGCTCGCACCGATCATAGAC
LYZ promoter modified	F:AATTTGACCCGTAGCCTGGGAACCT
	R:GGAGCTACTGCTGCCAGCCTATGCC
ABHD14B CDS	F: TAGCGTTTAAACTTAAGCTTGGTACCATGGCCGGTGTGGACCAGCATGAGGGCACCATC
	R: CACTGTGCTGGATATCTGCAGAATTCTCAGGCTAGCCCTTGCAGGAAATCCAGCAGCCC
ALAS1 CDS	F: TAGCGTTTAAACTTAAGCTTGGTACCATGGAGACTGTCGTTCGCCGATGCCCATTCTTA
	R: CACTGTGCTGGATATCTGCAGAATTCTCAGGCCTGGGCAGACACCATCTTGCTCATGCC
SEMA3G CDS	F: TAGCGTTTAAACTTAAGCTTGGTACCATGGACCCATCTGCGTGGGCCATCTGCTGCCTC
	R: CACTGTGCTGGATATCTGCAGAATTCCTATGTGGCTTCTACCTCCCGGGGTGTCCGATT
LYZ	F: TTTGCTGGACGATGACCT	qPCR
	R: CCCGAATGTACTGCGAGA
Tnnc1	F: AGGATGCTGGGCCAGAAC
	R: TCTTCAATGTCATCTTCCGTAAT
Myh7	F: GCCTGGGCTTACCTCTCTATCAC
	R: CTTCTCAGACTTCCGCAGGAA
Myh2	F: CAGCTGCACCTTCTCGTTTG
	R: CCCGAAAACGGCCATCT
Myh4	F: GGACCCACGGTCGAAGTTG
	R: CCCGAAAACGGCCATCT
Myh1	F: CAATCAGGAACCTTCGGAACAC
	R: GTCCTGGCCTCTGAGAGCAT
GAPDH	F: CAATCAGGAACCTTCGGAACAC
	R: GTCCTGGCCTCTGAGAGCAT
Ogg1	F: ACTATGCGTGGGCTGGA
	R: CTAGCCTGGCTCTTGTCT
Ho-1	F: CTAGCCTGGTGCAAGATACTG
	R: GAAGCTGAGAGTGAGGACCC
Abhd14b	F: GGCTGTGGCCATTGATCT
	R: TGGTTGGGCAGCTGCT
Alas1	F: CCAGCACCAGCGAAAT
	R: TGCTCATGCCTGAGAAATA
Sema3g	F: CAGGAGCCTTCCAACC
	R: CATCTGGTGACGGGACA

## Sheet: Table S5
Table S5. Information on the luciferase reporter assay for 10 selected potential enhancers.
The enhancers correspond to Figure 4f (From left to right) in terms of ordering
Enhancer Name	Forward and Reverse Primer sequences	ATAC-seq reads count	Luciferase signals with significance signals	ATAC signal log2 fold change (LC/D)	luciferase signal log2 fold change (LC/D)
peak1	GGCCGGTACCCAGCTGCTGAGTGCACGAC	LC > D	LC > D	1.75	-0.0439433
	TATCCTCGAGGAGGCCCTGAGTCCTCAAG
Peak2	ACTGGCCGGTACCTGAGCTCGCTAGCGTGGTTTGACAAAGCGGTGCTCTTTGACCATTC	LC > D	LC > D *	1.05	0.485427
	TTATATACCCTCTAGTGTCTAAGCTTTGCTCATTATATATTAATGAACGGATGAACAAA
peak3	TTTCTCTGGCCTAACTGGCCGGTACCGATGATCAATATATGCTTGGTGCACCAAG	D > LC	D > LC **	-1.6	-1.35845
	CGAGGCCAGATCTTGATATCCTCGAGGTATAAAGCATTTCAATACTGATTCCTGT
peak4	TTTCTCTGGCCTAACTGGCCGGTACCGGCTCCCTCTCACTCCACTTCAGCCAGCCCGTC	D > LC	D > LC **	-1.77	-0.434403
	CGAGGCCAGATCTTGATATCCTCGAGCCTGCACACACTGTTCAGTA
peak5	ACTGGCCGGTACCTGAGCTCGCTAGCCCAAGAATTCATGGTTCTCCCGGAGATAG	LC > D	LC > D **	0.91	0.62293
	TTATATACCCTCTAGTGTCTAAGCTTCCAGGTGGCCATCCATCCCTGCTCGGTAC
peak6	TTTCTCTGGCCTAACTGGCCGGTACCTCACCTCTAACCTTTGCAGTTGCAAAAAG	LC > D	D > LC **	0.82	-0.415037
	CGAGGCCAGATCTTGATATCCTCGAGGAGGCTAAAGAGTGTTGGAGGACTTCCTG
peak7	TTTCTCTGGCCTAACTGGCCGGTACCTTCTTCAACCTTCAGCCGATGCTGACATC	D > LC	D > LC **	-5.31	-0.888969
	CGAGGCCAGATCTTGATATCCTCGAGATGAGCTTAGTTTAATAGCTGCTGAGGCCA
peak8	TTTCTCTGGCCTAACTGGCCGGTACCGCGGCTGTTCCAGGAGAACCTGGCGCTGC	LC > D	D > LC **	0.81	-1
	CGAGGCCAGATCTTGATATCCTCGAGAGGTCTGAGGCCTGGGCAGAGGATCAGGT
peak9	TTTCTCTGGCCTAACTGGCCGGTACCGTGGAGTGACTGCCTAGGGTCACGTGATT	LC > D	LC > D *	0.94	0.31034
	CGAGGCCAGATCTTGATATCCTCGAGCTCCCAGGGTCTTAAGAGTCAGGTGGATC
peak10	TTTCTCTGGCCTAACTGGCCGGTACCTTCATCCAGGCAGAAGTCCCCACCCTTCC	LC > D	LC > D **	2.07	3.0268
	CGAGGCCAGATCTTGATATCCTCGAGCTGAAAGAAGAGAGAGGTGGTGTGGCTGT
* represents p < 0.05; ** represents p < 0.01.
LC represents Luchuan pigs; D represents Duroc pigs.

## Sheet: Table S6
Table S6. siRNA sequences used in this study.
Name	Sequences
NR2F2 siRNA-1	UGGAUUUGUACCAUUCUUCUG
	GAAGAAUGGUACAAAUCCAAG
NR2F2 siRNA-2	ACUCAUUGGUUCCUUUAAGGG
	CUUAAAGGAACCAAUGAGUCC
Tnnc1 siRNA-1	GGAGUGGCACAGUGGACUUTT
	AAGUCCACUGUGCCACUCCTT
Tnnc1 siRNA-2	GCAUUGACUAUGACGAAUUTT
	AAUUCGUCAUAGUCAAUGCTT
NC siRNA	GCGACGAUCUGCCUAAGAUdTdT
	AUCUUAGGCAGAUCGUCGCdTdT
Cebpa siRNA1	UUCCUUAAUACUAGUACUGCC
	CAGUACUAGUAUUAAGGAAGU
Cebpa siRNA2	AUAUCAAGGCACAUUUUUGCU
	CAAAAAUGUGCCUUGAUAUUU
si-m-Sema3g_001	GTACCTGGATGAGTATCGA
si-m-Sema3g_002	GACGACAAGGTGTACTTCT
si-m-Sema3g_003	GGACCTATGATGTCATCTT
si-m-Alas1_001	CCAGCCTGGTTAATGTGAA
si-m-Alas1_002	CTCATCTTCTTCAGGATAA
si-m-Alas1_003	GCCACAATGACGTTAACCA
si-m-Abhd14b_001	CATTGATCTGCCAGGTCTT
si-m-Abhd14b_002	GTGATCAGTCCATCATTAA
si-m-Abhd14b_003	GACTCCAGCTCTCATTGTA

## Sheet: Table S7
Table S7. BioNano optical maps of the Luchuan pig.
Enzyme		Molecules		Total			Molecule N50 (kb)		Average length (kb)	Label Density (/100kb)
		Number		Length (Mb)
BspQI		931439		303138			358		325	9.6
BssSI		756382		268280			394		354	10.488
DLE-1		1231833		308029			248		250	14.427
Optical maps information
	Enzyme	Total Genome Map Length (Mb)			Avg. Genome Map Length (Mb)				Median Genome Map Length (Mb)			Genome Map N50(Mb)
Primary assembly (P0)	BspQI	2568.37			3.167				2.14			5.037
	BssSI	2548.97			1.722				0.897			3.331
	DLE-1	2523.79			19.564				1.646			65.083
Alternate haplotigs (P1)	BspQI	2564.1			3.205				2.079			5.112
	BssSI	2544.5			1.729				0.902			3.339
	DLE-1	2526.1			19.735				1.663			65.15
Hybrid genome assembly
	Hybrid strategy		ScaffoldLength(bp)			ScaffoldNumber		Max Scaffold Length(bp)			Scaffold N50 (bp)
Primary assembly (P0)	BssSI+ BspQI		2575271988			1355		142870408			69255431
	BssSI+ BspQI+ DLE-1		2583135539			1337		212125878			77560082
Alternate haplotigs (P1)	BssSI+ BspQI		2569480440			1361		212144969			77553416
	BssSI+ BspQI+ DLE-1		2578218356			1345		212144995			77553416

## Sheet: Table S8
Table S8. Statistics of the two haplotigs in each step of assembly processes.
	Primary assembly (P0)			Alternate haplotigs (P1)
	Total size (Gb)	Contig N50 (Mb)	Scaffold N50 (Mb)	Total size (Gb)	Contig N50 (Mb)	Scaffold N50 (Mb)
Falcon-unzip (Contig Phasing)	2.519	18.667	-	1.902	0.426	-
Falcon-phase (Hi-C based contig phasing)	2.548	18.663	-	2.55	18.794	-
Proximo + Falcon-phase (Hi-C based scaffold phasing)	2.545	18.663	141.275	2.545	18.794	141.243
Pilon (Indel Correction)	2.544	18.559	141.216	2.544	18.554	141.173
Bionano (Optical mapping based correction and scaffolding)	2.544	18.025	77.56	2.543	17.774	77.553
Chromosomer (reference assisted scaffolding)	2.583	18.025	140.09	2.578	17.774	140.078

## Sheet: Table S9
Table S9. Size distribution of presence variations in Luchuan assembly compared with Sscrofa11.1 reference.
Size of presence variations in Luchuan assembly	Number	Total size (Mb)
0kb<size≤2kb	1791	3.58
2kb<size≤4kb	1835	6.09
4kb<size≤6kb	615	3.33
6kb<size≤8kb	361	2.67
8kb<size≤10kb	182	1.72
>10kb	892	34.13
Total	5676	51.51

## Sheet: Table S10
Table S10. Predicted protein-coding genes located in the regions of Luchuan pig presence variations compared with the Sscrofa11.1 reference.
GeneID	Chromosome	Strand	Start	End	Gene description
P0LC02286	2	+	15575801	15576730	olfactory receptor 5W2-like [Sus scrofa]
P0LC03923	3	+	7184830	7185183	PREDICTED: vomeronasal type-2 receptor 116-like [Cavia porcellus]
P0LC04635	3	-	45931250	45935990	NUT family member 2G [Sus scrofa]
P0LC04636	3	-	45959196	45963895	NUT family member 2G [Sus scrofa]
P0LC04637	3	-	46004123	46008863	NUT family member 2G [Sus scrofa]
P0LC04638	3	-	46032084	46064674	NUT family member 2G [Sus scrofa]
P0LC05703	4	-	46924658	46924978	collagen alpha-2(I) chain-like [Sus scrofa]
P0LC05704	4	+	46925888	46926556	spidroin-2-like [Sus scrofa]
P0LC05705	4	+	46950581	46951270	spidroin-2-like [Sus scrofa]
P0LC05706	4	+	46964337	46964765	spidroin-2-like [Sus scrofa]
P0LC05707	4	-	46966608	46966928	collagen alpha-2(I) chain-like [Sus scrofa]
P0LC05708	4	-	46967422	46967871	collagen alpha-2(I) chain-like [Sus scrofa]
P0LC05709	4	+	46974386	46975213	spidroin-2-like [Sus scrofa]
P0LC05710	4	-	46975373	46975831	collagen alpha-2(I) chain-like [Sus scrofa]
P0LC05711	4	+	46978680	46978955	spidroin-2-like [Sus scrofa]
P0LC05712	4	+	46980042	46980470	spidroin-2-like [Sus scrofa]
P0LC05713	4	+	46982248	46983072	spidroin-2-like [Sus scrofa]
P0LC05714	4	-	46983128	46983577	collagen alpha-2(I) chain-like [Sus scrofa]
P0LC05715	4	-	46983969	46984217	collagen alpha-2(I) chain-like [Sus scrofa]
P0LC05716	4	+	46984305	46984808	spidroin-2-like [Sus scrofa]
P0LC07239	5	+	44366222	44366482	Uncharacterized protein [Sus scrofa]
P0LC07240	5	+	44366817	44367248	collagen alpha-2(I) chain-like [Sus scrofa]
P0LC07241	5	-	44375970	44376386	spidroin-2-like [Sus scrofa]
P0LC07242	5	-	44377039	44377710	spidroin-2-like [Sus scrofa]
P0LC07243	5	-	44380394	44380942	spidroin-2-like [Sus scrofa]
P0LC07244	5	-	44381638	44382054	spidroin-2-like [Sus scrofa]
P0LC07245	5	-	44385760	44386281	spidroin-2-like [Sus scrofa]
P0LC07246	5	-	44399204	44399686	spidroin-2-like [Sus scrofa]
P0LC07247	5	+	44403808	44404284	collagen alpha-2(I) chain-like [Sus scrofa]
P0LC07258	5	-	44723165	44723650	spidroin-2-like [Sus scrofa]
P0LC07260	5	-	44740706	44741077	spidroin-2-like [Sus scrofa]
P0LC09101	6	-	64342805	64343353	uncharacterized protein LOC110259097 [Sus scrofa]
P0LC10496	7	-	23805759	23806679	olfactory receptor 14J1-like [Sus scrofa]
P0LC10625	7	-	27316680	27317072	spidroin-2-like [Sus scrofa]
P0LC10626	7	-	27331333	27331725	spidroin-2-like [Sus scrofa]
P0LC10627	7	+	27334813	27335307	collagen alpha-2(I) chain-like [Sus scrofa]
P0LC10628	7	-	27338852	27339253	spidroin-2-like [Sus scrofa]
P0LC10629	7	-	27342551	27342952	spidroin-2-like [Sus scrofa]
P0LC10630	7	+	27350963	27351283	collagen alpha-2(I) chain-like [Sus scrofa]
P0LC10631	7	-	27356854	27357171	spidroin-2-like [Sus scrofa]
P0LC10632	7	+	27358779	27359417	collagen alpha-2(I) chain-like [Sus scrofa]
P0LC10633	7	-	27368989	27369363	spidroin-2-like [Sus scrofa]
P0LC10634	7	-	27373241	27373858	spidroin-2-like [Sus scrofa]
P0LC12130	8	-	54937471	54937938	spidroin-2-like [Sus scrofa]
P0LC12131	8	-	54940512	54940796	spidroin-2-like [Sus scrofa]
P0LC12132	8	-	54965922	54966668	spidroin-2-like [Sus scrofa]
P0LC13464	9	-	94021612	94022013	spidroin-2-like [Sus scrofa]
P0LC13465	9	-	94036202	94036510	spidroin-2-like [Sus scrofa]
P0LC13466	9	+	94056800	94057177	collagen alpha-2(I) chain-like [Sus scrofa]
P0LC13859	10	-	16800803	16801534	spidroin-2-like [Sus scrofa]
P0LC13860	10	-	16802527	16802871	spidroin-2-like [Sus scrofa]
P0LC13861	10	-	16803441	16803728	collagen alpha-2(V) chain-like, partial [Sus scrofa]
P0LC13862	10	+	16805751	16806158	collagen alpha-1(I) chain-like [Sus scrofa]
P0LC14282	11	+	2369	2662	nascent polypeptide-associated complex subunit alpha, muscle-specific form-like [Sus scrofa]
P0LC14525	11	-	36227428	36228135	spidroin-2-like [Sus scrofa]
P0LC14530	11	+	36284924	36285376	spidroin-2-like [Sus scrofa]
P0LC15387	12	-	34603697	34603981	spidroin-2-like [Sus scrofa]
P0LC15388	12	-	34606475	34606759	spidroin-2-like [Sus scrofa]
P0LC15389	12	-	34609252	34609536	spidroin-2-like [Sus scrofa]
P0LC15390	12	-	34612029	34612313	spidroin-2-like [Sus scrofa]
P0LC15391	12	-	34614807	34615091	spidroin-2-like [Sus scrofa]
P0LC15392	12	-	34617585	34617869	spidroin-2-like [Sus scrofa]
P0LC15770	12	-	57896301	57897394	PREDICTED: transmembrane protein 256 isoform X2 [Myotis brandtii]
P0LC15771	12	+	57901546	57911485	Neuroligin-2 [Pteropus alecto]
P0LC18502	14	-	113887757	113924348	erlin-1 [Sus scrofa] & ER lipid raft-associated 1 [Sus scrofa]
P0LC19090	15	+	70586542	70587554	peptidyl-prolyl cis-trans isomerase NIMA-interacting 1 [Sus scrofa]
P0LC20099	17	+	14121961	14127347	PREDICTED: ankyrin repeat domain-containing protein 26-like isoform X5 [Tursiops truncatus]
P0LC21200	X	+	2400645	2400913	cullin-7 isoform X1 [Sus scrofa] &gt;gi|1191896904|ref|XP_020954392.1| cullin-7 isoform X1 [Sus scrofa]
P0LC21509	X	-	47964348	47971521	Inter-alpha-trypsin inhibitor heavy chain H5-like protein [Myotis davidii]
P0LC21510	X	+	47984052	47994835	PREDICTED: melanoma-associated antigen D2 [Rhinolophus sinicus]
P0LC21531	X	+	50183576	50184967	hypothetical protein M91_18560, partial [Bos mutus]
P0LC21733	X	+	86443199	86444297	nucleolar protein 10 [Sus scrofa]
P0LC22078	Y	-	1544	1789	collagen alpha-1(I) chain-like [Sus scrofa]
P0LC22081	Y	+	184350	184859	collagen alpha-2(I) chain-like [Sus scrofa]
P0LC22130	Y	+	7121378	7122522	PREDICTED: claudin-6 isoform X2 [Camelus dromedarius]
P0LC22169	scaffold1060	-	139	640	collagen alpha-2(I) chain-like [Sus scrofa]
P0LC22170	scaffold1060	+	3306	3887	spidroin-2-like [Sus scrofa]
P0LC22173	scaffold1094	+	1586	1879	collagen alpha-1(I) chain-like [Sus scrofa]
P0LC22174	scaffold1094	+	4033	4326	collagen alpha-1(I) chain-like [Sus scrofa]
P0LC22175	scaffold1094	+	6480	6773	collagen alpha-1(I) chain-like [Sus scrofa]
P0LC22188	scaffold14	-	304881	305399	spidroin-2-like [Sus scrofa]
P0LC22189	scaffold14	-	311946	312464	spidroin-2-like [Sus scrofa]
P0LC22190	scaffold14	-	318857	319627	spidroin-2-like [Sus scrofa]
P0LC22191	scaffold14	+	325797	326132	collagen alpha-2(I) chain-like [Sus scrofa]
P0LC22192	scaffold14	-	331030	331500	spidroin-2-like [Sus scrofa]
P0LC22193	scaffold14	+	366723	367037	collagen alpha-1(I) chain-like [Sus scrofa]
P0LC22194	scaffold14	-	370906	371385	spidroin-2-like [Sus scrofa]
P0LC22195	scaffold14	-	382416	383408	spidroin-2-like [Sus scrofa]
P0LC22196	scaffold14	-	385417	386016	spidroin-2-like [Sus scrofa]
P0LC22197	scaffold14	+	388511	388816	collagen alpha-2(I) chain-like [Sus scrofa]
P0LC22198	scaffold14	-	398527	398868	spidroin-2-like [Sus scrofa]
P0LC22199	scaffold14	-	401162	401953	spidroin-2-like [Sus scrofa]
P0LC22200	scaffold14	-	423568	424107	spidroin-2-like [Sus scrofa]
P0LC22201	scaffold14	+	594846	595241	spidroin-2-like [Sus scrofa]
P0LC22202	scaffold14	-	604445	604942	collagen alpha-2(I) chain-like [Sus scrofa]
P0LC22203	scaffold14	-	612523	612855	collagen alpha-1(I) chain-like [Sus scrofa]
P0LC22204	scaffold14	-	614148	615602	collagen alpha-1(I) chain-like [Sus scrofa]
P0LC22205	scaffold14	+	622868	623239	spidroin-2-like [Sus scrofa]
P0LC22206	scaffold14	+	628626	629309	spidroin-2-like [Sus scrofa]
P0LC22207	scaffold14	-	630614	631330	collagen alpha-2(I) chain-like [Sus scrofa]
P0LC22208	scaffold14	-	643527	644003	collagen alpha-2(I) chain-like [Sus scrofa]
P0LC22209	scaffold14	-	646687	647220	collagen alpha-2(I) chain-like [Sus scrofa]
P0LC22210	scaffold14	+	647542	648132	spidroin-2-like [Sus scrofa]
P0LC22211	scaffold14	-	671813	672103	collagen alpha-1(I) chain-like [Sus scrofa]
P0LC22212	scaffold14	-	674998	675258	collagen alpha-1(I) chain-like [Sus scrofa]
P0LC22213	scaffold14	+	676722	677210	spidroin-2-like [Sus scrofa]
P0LC22214	scaffold145	-	92540	93082	spidroin-2-like [Sus scrofa]
P0LC22215	scaffold145	+	98590	98877	collagen alpha-1(I) chain-like [Sus scrofa]
P0LC22216	scaffold145	-	103036	103503	spidroin-2-like [Sus scrofa]
P0LC22217	scaffold145	-	106367	106777	spidroin-2-like [Sus scrofa]
P0LC22218	scaffold145	-	109774	110148	spidroin-2-like [Sus scrofa]
P0LC22219	scaffold145	+	113332	113640	collagen alpha-2(I) chain-like [Sus scrofa]
P0LC22220	scaffold145	-	116497	116964	spidroin-2-like [Sus scrofa]
P0LC22221	scaffold145	+	117672	118034	collagen alpha-2(I) chain-like [Sus scrofa]
P0LC22222	scaffold145	-	118238	118957	spidroin-2-like [Sus scrofa]
P0LC22223	scaffold145	-	124412	125071	spidroin-2-like [Sus scrofa]
P0LC22224	scaffold145	-	131153	132256	spidroin-2-like [Sus scrofa]
P0LC22241	scaffold21	+	75874	79294	interleukin-36 receptor antagonist protein [Canis lupus familiaris]
P0LC22242	scaffold21	+	130964	198246	PH and SEC7 domain-containing protein 4 isoform X1 [Bubalus bubalis]
P0LC22243	scaffold21	-	211928	271330	paired box protein Pax-8 isoform X1 [Microcebus murinus]
P0LC22262	scaffold246	-	2052	2789	spidroin-2-like [Sus scrofa]
P0LC22263	scaffold246	+	6082	6423	collagen alpha-1(I) chain-like [Sus scrofa]
P0LC22264	scaffold246	-	19681	19905	spidroin-2-like [Sus scrofa]
P0LC22268	scaffold269	-	20262	20630	collagen alpha-1(I) chain-like [Sus scrofa]
P0LC22269	scaffold269	+	25272	25580	collagen alpha-2(V) chain-like, partial [Sus scrofa]
P0LC22270	scaffold269	+	25736	26077	spidroin-2-like [Sus scrofa]
P0LC22271	scaffold269	-	46836	47450	collagen alpha-2(I) chain-like [Sus scrofa]
P0LC22272	scaffold269	+	49554	50249	spidroin-2-like [Sus scrofa]
P0LC22273	scaffold269	+	52338	53027	spidroin-2-like [Sus scrofa]
P0LC22274	scaffold269	+	55153	55572	spidroin-2-like [Sus scrofa]
P0LC22349	scaffold393	-	60932	61291	collagen alpha-2(I) chain-like [Sus scrofa]
P0LC22350	scaffold394	+	471	1163	spidroin-2-like [Sus scrofa]
P0LC22351	scaffold394	+	2265	2732	spidroin-2-like [Sus scrofa]
P0LC22352	scaffold394	-	7639	8088	collagen alpha-2(I) chain-like [Sus scrofa]
P0LC22353	scaffold394	+	10496	11008	spidroin-2-like [Sus scrofa]
P0LC22354	scaffold394	-	24012	24527	collagen alpha-2(I) chain-like [Sus scrofa]
P0LC22355	scaffold394	-	25257	25793	collagen alpha-2(I) chain-like [Sus scrofa]
P0LC22356	scaffold394	-	28394	29542	collagen alpha-2(I) chain-like [Sus scrofa]
P0LC22357	scaffold394	+	58287	59060	spidroin-2-like [Sus scrofa]
P0LC22358	scaffold394	-	59947	60348	collagen alpha-2(I) chain-like [Sus scrofa]
P0LC22373	scaffold43	+	84715	85092	spidroin-2-like [Sus scrofa]
P0LC22375	scaffold431	-	2145	2552	collagen alpha-2(I) chain-like [Sus scrofa]
P0LC22376	scaffold431	+	2787	3104	spidroin-2-like [Sus scrofa]
P0LC22377	scaffold431	-	4737	5144	collagen alpha-1(I) chain-like [Sus scrofa]
P0LC22378	scaffold431	+	5378	5695	spidroin-2-like [Sus scrofa]
P0LC22379	scaffold431	-	7331	7738	collagen alpha-2(I) chain-like [Sus scrofa]
P0LC22380	scaffold431	+	7972	8289	spidroin-2-like [Sus scrofa]
P0LC22381	scaffold431	-	9923	10330	collagen alpha-2(I) chain-like [Sus scrofa]
P0LC22382	scaffold431	+	10564	10881	spidroin-2-like [Sus scrofa]
P0LC22383	scaffold431	-	12514	12921	collagen alpha-2(I) chain-like [Sus scrofa]
P0LC22384	scaffold431	+	13155	13472	spidroin-2-like [Sus scrofa]
P0LC22385	scaffold431	-	15106	15513	collagen alpha-2(I) chain-like [Sus scrofa]
P0LC22386	scaffold431	+	15747	16064	spidroin-2-like [Sus scrofa]
P0LC22387	scaffold431	-	17699	18106	collagen alpha-2(I) chain-like [Sus scrofa]
P0LC22388	scaffold431	-	19790	20053	Uncharacterized protein [Sus scrofa]
P0LC22389	scaffold431	-	21611	22186	collagen alpha-2(I) chain-like [Sus scrofa]
P0LC22399	scaffold45	+	254345	254623	collagen alpha-1(I) chain-like [Sus scrofa]
P0LC22400	scaffold45	+	258376	259155	collagen alpha-1(I) chain-like [Sus scrofa]
P0LC22401	scaffold45	-	266573	267199	spidroin-2-like [Sus scrofa]
P0LC22405	scaffold463	+	52048	52569	spidroin-2-like [Sus scrofa]
P0LC22406	scaffold463	-	53289	53825	collagen alpha-2(I) chain-like [Sus scrofa]
P0LC22409	scaffold501	+	662	1303	spidroin-2-like [Sus scrofa]
P0LC22410	scaffold501	+	1508	1840	spidroin-2-like [Sus scrofa]
P0LC22411	scaffold501	+	5378	5710	spidroin-2-like [Sus scrofa]
P0LC22412	scaffold501	+	9248	9580	spidroin-2-like [Sus scrofa]
P0LC22413	scaffold501	+	13118	13450	spidroin-2-like [Sus scrofa]
P0LC22414	scaffold501	+	16988	17320	spidroin-2-like [Sus scrofa]
P0LC22415	scaffold501	+	20858	21190	spidroin-2-like [Sus scrofa]
P0LC22416	scaffold501	+	24679	25011	spidroin-2-like [Sus scrofa]
P0LC22417	scaffold501	+	28500	28832	spidroin-2-like [Sus scrofa]
P0LC22418	scaffold501	+	32370	32702	spidroin-2-like [Sus scrofa]
P0LC22419	scaffold501	-	33143	33703	collagen alpha-2(I) chain-like [Sus scrofa]
P0LC22420	scaffold501	+	36241	36573	spidroin-2-like [Sus scrofa]
P0LC22421	scaffold502	-	20877	21386	collagen alpha-2(I) chain-like [Sus scrofa]
P0LC22422	scaffold502	+	24772	26018	spidroin-2-like [Sus scrofa]
P0LC22423	scaffold502	-	26640	27149	collagen alpha-2(I) chain-like [Sus scrofa]
P0LC22424	scaffold502	-	38163	38531	collagen alpha-2(I) chain-like [Sus scrofa]
P0LC22425	scaffold502	-	43925	44434	collagen alpha-2(I) chain-like [Sus scrofa]
P0LC22429	scaffold511	+	1146	1541	spidroin-2-like [Sus scrofa]
P0LC22430	scaffold511	-	3725	3907	collagen alpha-2(I) chain-like [Sus scrofa]
P0LC22431	scaffold511	+	9822	10418	spidroin-2-like [Sus scrofa]
P0LC22432	scaffold511	+	12568	13170	spidroin-2-like [Sus scrofa]
P0LC22433	scaffold511	+	14297	14671	spidroin-2-like [Sus scrofa]
P0LC22434	scaffold511	-	21524	22162	collagen alpha-2(I) chain-like [Sus scrofa]
P0LC22435	scaffold511	-	26264	26695	collagen alpha-2(I) chain-like [Sus scrofa]
P0LC22461	scaffold56	-	2306	2713	collagen alpha-2(I) chain-like [Sus scrofa]
P0LC22462	scaffold56	+	5186	5584	spidroin-2-like [Sus scrofa]
P0LC22463	scaffold56	+	7864	9147	spidroin-2-like [Sus scrofa]
P0LC22464	scaffold56	-	11231	11869	collagen alpha-2(I) chain-like [Sus scrofa]
P0LC22465	scaffold56	-	13981	14619	collagen alpha-2(I) chain-like [Sus scrofa]
P0LC22466	scaffold56	-	19000	19275	collagen alpha-2(I) chain-like [Sus scrofa]
P0LC22467	scaffold56	-	21919	22326	collagen alpha-2(I) chain-like [Sus scrofa]
P0LC22468	scaffold56	+	24799	25197	spidroin-2-like [Sus scrofa]
P0LC22469	scaffold56	-	30844	31482	collagen alpha-2(I) chain-like [Sus scrofa]
P0LC22470	scaffold56	+	33627	33890	spidroin-2-like [Sus scrofa]
P0LC22471	scaffold56	-	41039	41431	collagen alpha-2(I) chain-like [Sus scrofa]
P0LC22472	scaffold56	-	49057	49497	collagen alpha-1(I) chain-like [Sus scrofa]
P0LC22473	scaffold56	+	50969	51214	spidroin-2-like [Sus scrofa]
P0LC22474	scaffold56	+	89100	89854	spidroin-2-like [Sus scrofa]
P0LC22475	scaffold56	-	89974	90225	collagen alpha-2(I) chain-like [Sus scrofa]
P0LC22476	scaffold56	+	102275	102646	spidroin-2-like [Sus scrofa]
P0LC22477	scaffold56	-	106634	106924	collagen alpha-1(I) chain-like [Sus scrofa]
P0LC22478	scaffold56	+	108975	109271	spidroin-2-like [Sus scrofa]
P0LC22479	scaffold56	+	109635	110231	spidroin-2-like [Sus scrofa]
P0LC22480	scaffold56	+	114009	114578	spidroin-2-like [Sus scrofa]
P0LC22481	scaffold56	+	115478	116566	spidroin-2-like [Sus scrofa]
P0LC22482	scaffold56	+	117005	117364	spidroin-2-like [Sus scrofa]
P0LC22483	scaffold56	+	120951	121178	spidroin-2-like [Sus scrofa]
P0LC22484	scaffold56	+	123641	124186	spidroin-2-like [Sus scrofa]
P0LC22485	scaffold56	+	126571	127994	spidroin-2-like [Sus scrofa]
P0LC22486	scaffold56	-	130608	131018	collagen alpha-1(I) chain-like [Sus scrofa]
P0LC22487	scaffold56	+	132203	132442	spidroin-2-like [Sus scrofa]
P0LC22488	scaffold56	+	133954	134331	spidroin-2-like [Sus scrofa]
P0LC22489	scaffold56	-	136165	136701	collagen alpha-2(I) chain-like [Sus scrofa]
P0LC22490	scaffold56	+	138504	138935	spidroin-2-like [Sus scrofa]
P0LC22491	scaffold56	+	140071	141068	spidroin-2-like [Sus scrofa]
P0LC22492	scaffold56	+	148507	148869	spidroin-2-like [Sus scrofa]
P0LC22493	scaffold56	-	188910	189368	collagen alpha-2(I) chain-like [Sus scrofa]
P0LC22494	scaffold56	-	209322	209933	collagen alpha-2(I) chain-like [Sus scrofa]
P0LC22495	scaffold56	+	209982	210404	spidroin-2-like [Sus scrofa]
P0LC22496	scaffold56	-	216785	217117	collagen alpha-2(I) chain-like [Sus scrofa]
P0LC22497	scaffold56	+	217572	218053	spidroin-2-like [Sus scrofa]
P0LC22498	scaffold56	+	220063	220640	spidroin-2-like [Sus scrofa]
P0LC22499	scaffold56	+	224942	225229	spidroin-2-like [Sus scrofa]
P0LC22500	scaffold56	+	242611	243009	spidroin-2-like [Sus scrofa]
P0LC22501	scaffold56	+	244254	244604	collagen alpha-2(V) chain-like, partial [Sus scrofa]
P0LC22502	scaffold56	-	253417	253905	collagen alpha-2(I) chain-like [Sus scrofa]
P0LC22503	scaffold562	-	728	928	Uncharacterized protein [Sus scrofa]
P0LC22504	scaffold562	-	3049	3870	collagen alpha-2(I) chain-like [Sus scrofa]
P0LC22505	scaffold562	+	7673	7957	spidroin-2-like [Sus scrofa]
P0LC22506	scaffold562	+	25057	25470	spidroin-2-like [Sus scrofa]
P0LC22507	scaffold562	+	32180	32581	spidroin-2-like [Sus scrofa]
P0LC22508	scaffold562	+	37549	38130	spidroin-2-like [Sus scrofa]
P0LC22509	scaffold562	+	38634	38909	spidroin-2-like [Sus scrofa]
P0LC22516	scaffold593	+	996	1373	spidroin-2-like [Sus scrofa]
P0LC22531	scaffold6	+	268502	269158	microtubule affinity-regulating kinase 3 isoform X6 [Neomonachus schauinslandi]
P0LC22541	scaffold602	+	40651	40929	spidroin-2-like [Sus scrofa]
P0LC22542	scaffold608	+	1687	2103	spidroin-2-like [Sus scrofa]
P0LC22543	scaffold608	+	6747	7064	spidroin-2-like [Sus scrofa]
P0LC22544	scaffold608	-	24640	25173	collagen alpha-2(I) chain-like [Sus scrofa]
P0LC22545	scaffold608	-	26651	27115	collagen alpha-1(I) chain-like [Sus scrofa]
P0LC22546	scaffold608	+	28325	28567	spidroin-2-like [Sus scrofa]
P0LC22547	scaffold608	-	32050	32238	unknown peptide [Sus scrofa]
P0LC22548	scaffold608	-	38399	38956	collagen alpha-2(I) chain-like [Sus scrofa]
P0LC22555	scaffold638	+	34091	34618	spidroin-2-like [Sus scrofa]
P0LC22564	scaffold66	+	4019	4603	collagen alpha-2(I) chain-like [Sus scrofa]
P0LC22565	scaffold66	+	8745	9029	collagen alpha-1(I) chain-like [Sus scrofa]
P0LC22566	scaffold66	+	17358	17942	collagen alpha-2(I) chain-like [Sus scrofa]
P0LC22567	scaffold66	+	19904	20242	collagen alpha-2(I) chain-like [Sus scrofa]
P0LC22572	scaffold66	+	145118	145456	collagen alpha-2(I) chain-like [Sus scrofa]
P0LC22583	scaffold66	+	201853	202272	collagen alpha-2(I) chain-like [Sus scrofa]
P0LC22584	scaffold66	-	203656	203937	spidroin-2-like [Sus scrofa]
P0LC22589	scaffold666	+	15172	15387	collagen alpha-2(I) chain-like [Sus scrofa]
P0LC22591	scaffold672	+	954	1739	collagen alpha-2(I) chain-like [Sus scrofa]
P0LC22592	scaffold672	-	2600	2986	spidroin-2-like [Sus scrofa]
P0LC22593	scaffold672	+	7864	8109	collagen alpha-2(I) chain-like [Sus scrofa]
P0LC22594	scaffold672	+	8916	9758	collagen alpha-1(I) chain-like [Sus scrofa]
P0LC22595	scaffold672	+	14681	15523	collagen alpha-2(I) chain-like [Sus scrofa]
P0LC22596	scaffold672	-	18036	18365	spidroin-2-like [Sus scrofa]
P0LC22597	scaffold672	-	22476	22961	spidroin-2-like [Sus scrofa]
P0LC22598	scaffold672	+	27439	27786	collagen alpha-2(I) chain-like [Sus scrofa]
P0LC22599	scaffold672	-	36583	37008	spidroin-2-like [Sus scrofa]
P0LC22602	scaffold682	-	4886	5206	spidroin-2-like [Sus scrofa]
P0LC22603	scaffold682	-	11896	12657	spidroin-2-like [Sus scrofa]
P0LC22604	scaffold682	+	13317	13547	collagen alpha-1(I) chain-like [Sus scrofa]
P0LC22605	scaffold682	-	27744	28223	spidroin-2-like [Sus scrofa]
P0LC22606	scaffold684	+	174	611	spidroin-2-like [Sus scrofa]
P0LC22607	scaffold684	-	7753	8193	collagen alpha-2(I) chain-like [Sus scrofa]
P0LC22608	scaffold684	-	11105	11650	collagen alpha-2(I) chain-like [Sus scrofa]
P0LC22609	scaffold684	-	14683	14928	collagen alpha-1(I) chain-like [Sus scrofa]
P0LC22610	scaffold684	-	24654	24899	collagen alpha-1(I) chain-like [Sus scrofa]
P0LC22611	scaffold684	-	27912	28157	collagen alpha-1(I) chain-like [Sus scrofa]
P0LC22612	scaffold684	-	30551	31393	collagen alpha-1(I) chain-like [Sus scrofa]
P0LC22613	scaffold684	-	34377	34622	collagen alpha-1(I) chain-like [Sus scrofa]
P0LC22614	scaffold684	-	37639	37884	collagen alpha-1(I) chain-like [Sus scrofa]
P0LC22652	scaffold844	-	162	455	unknown peptide [Sus scrofa]
P0LC22653	scaffold844	+	1666	2583	spidroin-2-like [Sus scrofa]
P0LC22654	scaffold844	+	17479	17880	spidroin-2-like [Sus scrofa]
P0LC22655	scaffold844	+	24002	24463	spidroin-2-like [Sus scrofa]
P0LC22676	scaffold898	+	120	455	spidroin-2-like [Sus scrofa]
P0LC22677	scaffold898	-	1292	2083	collagen alpha-2(I) chain-like [Sus scrofa]
P0LC22678	scaffold898	-	14251	14592	unknown peptide [Sus scrofa]
P0LC22679	scaffold898	+	23182	23670	spidroin-2-like [Sus scrofa]
P0LC22693	scaffold936	+	4009	4227	spidroin-2-like [Sus scrofa]
P0LC22694	scaffold936	+	4328	4660	spidroin-2-like [Sus scrofa]
P0LC22695	scaffold936	+	4883	5806	spidroin-2-like [Sus scrofa]
P0LC22696	scaffold936	-	14953	15198	collagen alpha-1(I) chain-like [Sus scrofa]
P0LC22697	scaffold936	-	18147	18392	collagen alpha-1(I) chain-like [Sus scrofa]
P0LC22698	scaffold936	-	21373	21618	collagen alpha-1(I) chain-like [Sus scrofa]

[truncated: 22 more sheets: Table S11, Table S12, Table S13, Table S14, Table S15, Table S16, Table S17, Table S18, Table S19, Table S20, Table S21, Table S22, Table S23, Table S24, Table S25, Table S26, Table S27, Table S28, Table S29, Table S30 …]
